# Supplementary material for: Association of Serum Organophosphorus Pesticide Levels with T2D Risk and Blood Glucose Changes: A Nested Case–Control Study
Source: Toxics. 2026 Mar 26;14(4):283. doi: 10.3390/toxics14040283 (PMC13119611; doi:10.3390/toxics14040283)
Supplement: Supplementary file 1 [file toxics-14-00283-s001.zip]

Archive with 1 entries (1 files):
- toxics-4165473-supplementary.pdf
